# Supplementary material for: Direct imaging of intracellular RNA, DNA, and liquid–liquid phase separated membraneless organelles with Raman microspectroscopy
Source: Commun Biol. 2022 Dec 17;5:1383. doi: 10.1038/s42003-022-04342-4 (PMC9759543; doi:10.1038/s42003-022-04342-4)
Supplement: Supplementary file 3 — Supplementary Data 1 [file 42003_2022_4342_MOESM3_ESM.xlsx]

## Sheet: GC%  from Raman intensities
			GC(%)
		HeLa	56.1842
		H1650	34.9982
		H1975	47.7108
		H1975 (mitotic)	51.082
